# Supplementary material for: Development and validation of the OH-KAP survey for use with pastoral and other rural communities in Africa
Source: One Health Outlook. 2026 May 22;8:36. doi: 10.1186/s42522-026-00213-8 (PMC13404092; doi:10.1186/s42522-026-00213-8)
Supplement: Supplementary file 1 — Supplementary Material 1 [file 42522_2026_213_MOESM1_ESM.r]

################################################################################
# Project title: Development and Validation of the OH-KAP Survey for use with Pastoral and Other Rural Communities in Africa
# Knowledge Subscale — Supplementary Analysis Script (Reproducible Copy)
#
# Purpose:
#   Executes the full psychometric pipeline for the Knowledge subscale:
#   data preparation, Classical Test Theory (CTT), Exploratory Factor Analysis (EFA),
#   bifactor IRT (2PL), iterative item review, visualizations (Scree, Sankey,
#   ICC, IIF, TIF), k-fold cross-validation, and saving tabular outputs/figures.
#
# Input:
#   - CSV: "knowledge_items.csv" (de-identified project data; Middle Shabelle region, Somalia)
#
# Outputs (as created below):
#   - Scree plot; Sankey diagrams; ICC/IIF/TIF plots
#   - EFA loadings across iterations
#   - Bifactor IRT parameters and fit statistics
#   - Final factor-group assignments and item inventory
#   - Cross-validation summaries
#
# Notes:
#   - Working directory/path reflects the original analysis environment; adjust locally if needed.
#   - Install all packages listed below before loading the libraries.
################################################################################

# Load necessary librariess
library(psych)        # For EFA, parallel analysis, and factor analysis
library(GPArotation)  # For factor rotation
library(mirt)         # For IRT modeling
library(ggplot2)      # For visualizations
library(reshape2)     # For data reshaping
library(networkD3)    # For Sankey diagrams
library(htmlwidgets)  # For saving Sankey diagrams as HTML
library(webshot)      # For saving Sankey diagrams as images
library(caret)        # For cross-validation
library(EFAtools)     # Exploratory Factor Analysis tools
library(reshape2)     # Data reshaping

# Set working directory (update this path to your working directory)
setwd("put your working directory link here")

# Step 1: Load and preprocess data
# ---------------------------------
# Load the dataset and inspect variable names
knowledge_data <- read.csv("knowledge_items.csv")
colnames(knowledge_data)

# Retain item columns (drop demographics) and coerce to numeric (binary 0/1 expected)
knowledge_data_cleaned <- knowledge_data[, !(names(knowledge_data) %in% c("ID", "gender", "age_group", "production_system"))]
knowledge_data_cleaned <- as.data.frame(lapply(knowledge_data_cleaned, as.numeric))  # Convert to numeric

# Check for missing data across items
cat("Missing data summary:\n")
print(summary(colSums(is.na(knowledge_data_cleaned))))

# Step 2. Perform Classical Test Theory (CTT) Analysis
# ----------------------------------------------------
# Internal consistency via Cronbach's alpha
knowledge_alpha_result <- psych::alpha(knowledge_data_cleaned)
cat("Cronbach's alpha:", round(knowledge_alpha_result$total$raw_alpha, 3), "\n")

# Step 3: Determine the number of factors using Parallel Analysis
# ---------------------------------------------------------------
# Factorability diagnostics (Bartlett / KMO)
cat("Bartlett's Test of Sphericity:\n")
EFAtools::BARTLETT(knowledge_data_cleaned)

cat("Kaiser-Meyer-Olkin (KMO) Test:\n")
EFAtools::KMO(knowledge_data_cleaned)

# Parallel analysis (FA mode) with 500 permutations; returns eigenvalue guidance
cat("Running Parallel Analysis to determine the number of factors...\n")
knowledge_parallel_results <- fa.parallel(knowledge_data_cleaned, fa = "fa", n.iter = 500, 
                                          main = "Parallel Analysis for Factor Selection")

# Prepare eigenvalue objects for reporting/plotting
observed_eigenvalues <- knowledge_parallel_results$fa.values
random_eigenvalues <- knowledge_parallel_results$fa.sim

# Create a data frame for eigenvalue comparison
eigenvalue_comparison <- data.frame(
  Factor = 1:length(observed_eigenvalues),
  Observed = observed_eigenvalues,
  Random_Mean = random_eigenvalues,
  stringsAsFactors = FALSE
)

# Factor-count references: Kaiser (>1) and parallel analysis summary
factors_eigen1 <- sum(observed_eigenvalues > 1)
factors_parallel <- knowledge_parallel_results$nfact

cat("Number of factors with eigenvalues > 1:", factors_eigen1, "\n")
cat("Number of factors suggested by parallel analysis:", factors_parallel, "\n")

# Create scree plot (saved with fixed Y-axis range for consistency)
y_min <- 0  
y_max <- ceiling(max(eigenvalue_comparison$Observed, eigenvalue_comparison$Random_Mean))
tiff("knowledge_scree_plot.png", width = 12, height = 8, units = "in", res = 600)
par(mar = c(5, 5, 4, 2) + 0.1)
plot(eigenvalue_comparison$Factor, eigenvalue_comparison$Observed, 
     type = "b", pch = 19, col = "blue", lwd = 2,
     xlab = "Factor Number", ylab = "Eigenvalue",
     ylim = c(y_min, y_max),
     cex.lab = 1.2, cex.axis = 1.2)
lines(eigenvalue_comparison$Factor, eigenvalue_comparison$Random_Mean, 
      type = "b", pch = 18, col = "red", lwd = 2, lty = 2)
abline(h = 1, col = "darkgreen", lwd = 2, lty = 3)
legend("topright", 
       legend = c("Observed Data", "Random Data (Mean)", "Eigenvalue = 1"),
       col = c("blue", "red", "darkgreen"), 
       lty = c(1, 2, 3), 
       pch = c(19, 18, NA),
       lwd = 2,
       cex = 1.2)
dev.off()

# Selected dimensionality used downstream (fixed at 4 in the original analysis)
num_factors <- 4
cat("Number of factors selected:", num_factors, "\n")

# Step 4: Perform innitial Exploratory Factor Analysis (EFA)
# ----------------------------------------------------------
# EFA via minres extraction with oblimin rotation
cat("Performing EFA with", num_factors, "factors...\n")
knowledge_efa_results <- fa(knowledge_data_cleaned, nfactors = num_factors, rotate = "oblimin", fm = "minres")
print(knowledge_efa_results)

# Display loadings ≥ .40 for readability (retain full object)
cat("\nFactor Loadings (showing values > 0.3):\n")
loadings_matrix <- knowledge_efa_results$loadings
loadings_matrix[abs(loadings_matrix) < 0.4] <- NA  # Hide small loadings for clarity
print(loadings_matrix, cutoff = 0.4, digits = 2)

# Factor intercorrelations (Phi) for reporting
factor_correlations <- knowledge_efa_results$Phi
cat("\nFactor Correlations:\n")
print(round(factor_correlations, 3))

# Store raw loadings for factor assignment
knowledge_factor_loadings <- knowledge_efa_results$loadings
knowledge_factor_loadings

# Step 5: Assign items to specific factors based on highest loading (≥ 0.4)
# -------------------------------------------------------------------------
# Highest absolute loading determines provisional factor membership
knowledge_loadings_matrix <- as.matrix(knowledge_factor_loadings)
knowledge_item_factors <- apply(knowledge_loadings_matrix, 1, function(x) {
  sorted_factors <- order(abs(x), decreasing = TRUE)  # Sort by absolute loading values
  max_loading <- max(abs(x), na.rm = TRUE)
  if (max_loading >= 0.4) {
    return(sorted_factors[1])  # Assign to the highest loading factor
  } else {
    return(NA)  # Exclude items with loadings below 0.4
  }
})

# Named vector (item → factor index); drop items below threshold
knowledge_item_factors <- setNames(knowledge_item_factors, rownames(knowledge_loadings_matrix))
knowledge_item_factors <- knowledge_item_factors[!is.na(knowledge_item_factors)]

# Group items by factor index for bifactor specification
knowledge_factor_groups <- split(names(knowledge_item_factors), knowledge_item_factors)
cat("\nGrouped Items for Each Specific Factor:\n")
print(knowledge_factor_groups)

# Step 6: Fit Bifactor model
# --------------------------
# Specification: G loads on all items; S1–S4 load on grouped subsets (binary 2PL)
knowledge_bifactor_model <- paste(
  "G =", paste(colnames(knowledge_data_cleaned), collapse = ", "), "\n",  # All items load on the general factor
  "S1 =", paste(knowledge_factor_groups[[1]], collapse = ", "), "\n",     # Specific factor 1
  "S2 =", paste(knowledge_factor_groups[[2]], collapse = ", "), "\n",     # Specific factor 2
  "S3 =", paste(knowledge_factor_groups[[3]], collapse = ", "), "\n",     # Specific factor 3
  "S4 =", paste(knowledge_factor_groups[[4]], collapse = ", "))           # Specific factor 4

# Fit the bifactor model (2PL; MHRM cycles set as coded)
cat("\nFitting Bifactor Model...\n")
knowledge_bifactor_fit <- mirt(knowledge_data_cleaned, model = knowledge_bifactor_model, itemtype = "2PL", 
                               technical = list(NCYCLES = 3000),)

# Step 7: Assess Bifactor Model Fit
# ---------------------------------
# Global model fit indices and item-level fit summaries
cat("\nAssessing Bifactor Model Fit...\n")
knowledge_fit_stats_bifactor <- M2(knowledge_bifactor_fit, type = "M2*", QMC = TRUE)
print(knowledge_fit_stats_bifactor)

cat("\nAssessing Item Fit...\n")
knowledge_itemfit_stats <- itemfit(knowledge_bifactor_fit, QMC = TRUE)
print(knowledge_itemfit_stats)

# Step 8: First iteration of removing Poorly Performing Items
# -----------------------------------------------------------
# Identify items flagged by fit criterion (threshold as coded)
knowledge_poor_fit_items <- rownames(knowledge_itemfit_stats)[knowledge_itemfit_stats$RMSEA.S_X2 > 0.05]
cat("\nItems with poor fit (p < 0.05):\n")
print(knowledge_poor_fit_items)

# Removal set (iteration 1) as specified in the original workflow
knowledge_items_to_remove <- c("K_5", "K_13", "K_14","K_16", "K_18",
                               "K_23","K_27","K_28", "K_29")

# Updated dataset for re-analysis (iteration 1)
knowledge_data_cleaned_2 <- knowledge_data_cleaned[, !(colnames(knowledge_data_cleaned) %in% knowledge_items_to_remove)]
cat("\nUpdated dataset dimensions after removing poorly performing items:\n")
print(dim(knowledge_data_cleaned_2))

# Rerun EFA and Reassign Factor Groups
# ------------------------------------
cat("\nRerunning EFA after removing poorly performing items...\n")
knowledge_efa_results_2 <- fa(knowledge_data_cleaned_2, nfactors = num_factors, rotate = "varimax", fm = "minres")
print(knowledge_efa_results_2)

# Loadings and regrouping (≥ .40 rule)
knowledge_factor_loadings_2 <- knowledge_efa_results_2$loadings
cat("\nFactor Loadings After Removing Poorly Performing Items:\n")
print(knowledge_factor_loadings_2)

knowledge_loadings_matrix_2 <- as.matrix(knowledge_factor_loadings_2)
knowledge_item_factors_2 <- apply(knowledge_loadings_matrix_2, 1, function(x) {
  sorted_factors <- order(abs(x), decreasing = TRUE)
  max_loading <- max(abs(x), na.rm = TRUE)
  if (max_loading >= 0.4) {
    return(sorted_factors[1])
  } else {
    return(NA)
  }
})

knowledge_item_factors_2 <- setNames(knowledge_item_factors_2, rownames(knowledge_loadings_matrix_2))
knowledge_item_factors_2 <- knowledge_item_factors_2[!is.na(knowledge_item_factors_2)]
knowledge_factor_groups_2 <- split(names(knowledge_item_factors_2), knowledge_item_factors_2)
cat("\nGrouped Items for Each Specific Factor After Removing Poorly Performing Items:\n")
print(knowledge_factor_groups_2)

# second refit the Bifactor Model with Updated Data
# -------------------------------------------------
# Bifactor re-specification using updated factor groups (iteration 2)
knowledge_bifactor_model_2 <- paste(
  "G =", paste(colnames(knowledge_data_cleaned_2), collapse = ", "), "\n",  # All items load on the general factor
  "S1 =", paste(knowledge_factor_groups_2[[1]], collapse = ", "), "\n",     # Specific factor 1
  "S2 =", paste(knowledge_factor_groups_2[[2]], collapse = ", "), "\n",     # Specific factor 2
  "S3 =", paste(knowledge_factor_groups_2[[3]], collapse = ", "), "\n",     # Specific factor 3
  "S4 =", paste(knowledge_factor_groups_2[[4]], collapse = ", "))           # Specific factor 4

cat("\nRefitting Bifactor Model After Removing Poorly Performing Items...\n")
knowledge_bifactor_fit_second <- mirt(knowledge_data_cleaned_2, model = knowledge_bifactor_model_2, itemtype = "2PL", technical = list(NCYCLES = 3000),)
summary(knowledge_bifactor_fit_second)
knowledge_bifactor_params <- coef(knowledge_bifactor_fit_second, simplify = TRUE)$items
knowledge_bifactor_params

# Reassess Bifactor Model Fit
cat("\nAssessing Refitted Bifactor Model Fit...\n")
knowledge_fit_stats_bifactor_second <- M2(knowledge_bifactor_fit_second, type = "C2", QMC = TRUE)
print(knowledge_fit_stats_bifactor_second)

# Item fit (iteration 2)
cat("\nAssessing Item Fit for Refitted Model...\n")
knowledge_itemfit_stats_second <- itemfit(knowledge_bifactor_fit_second, QMC = TRUE)
knowledge_itemfit_stats_second

#------------------------------------------------------------
# Step 9: Second iteration of removing items with poorfit 
# ------------------------------------------------------------
# Identify items flagged by second fit criterion (threshold as coded)
knowledge_poor_fit_items_2 <- rownames(knowledge_itemfit_stats_second)[knowledge_itemfit_stats_second$RMSEA.S_X2 > 0.07]
cat("\nItems with poor fit (p < 0.05):\n")
print(knowledge_poor_fit_items_2)

# Removal set (iteration 2)
knowledge_items_to_remove_2 <- c("K_11", "K_25", "K_32",
                                 "K_33 ")

# Updated dataset for re-analysis (iteration 2)
knowledge_data_cleaned_3 <- knowledge_data_cleaned_2[, !(colnames(knowledge_data_cleaned_2) %in% knowledge_items_to_remove_2)]
cat("\nUpdated dataset dimensions after removing poorly performing items:\n")
print(dim(knowledge_data_cleaned_3))

# Rerun EFA and Reassign Factor Groups (iteration 2)
# ---------------------------------------------------
cat("\nRerunning EFA after removing poorly performing items...\n")
knowledge_efa_results_3 <- fa(knowledge_data_cleaned_3, nfactors = num_factors, rotate = "oblimin", fm = "minres")
print(knowledge_efa_results_3)

# Loadings and regrouping (≥ .40 rule)
knowledge_factor_loadings_3 <- knowledge_efa_results_3$loadings
cat("\nFactor Loadings After Removing Poorly Performing Items:\n")
print(knowledge_factor_loadings_3)

knowledge_loadings_matrix_3 <- as.matrix(knowledge_factor_loadings_3)
knowledge_item_factors_3 <- apply(knowledge_loadings_matrix_3, 1, function(x) {
  sorted_factors <- order(abs(x), decreasing = TRUE)
  max_loading <- max(abs(x), na.rm = TRUE)
  if (max_loading >= 0.4) {
    return(sorted_factors[1])
  } else {
    return(NA)
  }
})

knowledge_item_factors_3 <- setNames(knowledge_item_factors_3, rownames(knowledge_loadings_matrix_3))
knowledge_item_factors_3 <- knowledge_item_factors_3[!is.na(knowledge_item_factors_3)]
knowledge_factor_groups_3 <- split(names(knowledge_item_factors_3), knowledge_item_factors_3)
cat("\nGrouped Items for Each Specific Factor After Removing Poorly Performing Items:\n")
print(knowledge_factor_groups_3)

# third re-fit the Bifactor Model with Updated Data in iteration 2 of removing items with poor fit 
# -------------------------------------------------
# Bifactor re-specification (iteration 3)
knowledge_bifactor_model_3 <- paste(
  "G =", paste(colnames(knowledge_data_cleaned_3), collapse = ", "), "\n",  # All items load on the general factor
  "S1 =", paste(knowledge_factor_groups_3[[1]], collapse = ", "), "\n",     # Specific factor 1
  "S2 =", paste(knowledge_factor_groups_3[[2]], collapse = ", "), "\n",     # Specific factor 2
  "S3 =", paste(knowledge_factor_groups_3[[3]], collapse = ", "), "\n",     # Specific factor 3
  "S4 =", paste(knowledge_factor_groups_3[[4]], collapse = ", "))           # Specific factor 4

cat("\nRefitting Bifactor Model After Removing Poorly Performing Items...\n")
knowledge_bifactor_fit_third <- mirt(knowledge_data_cleaned_3, model = knowledge_bifactor_model_3, itemtype = "2PL", 
                                     technical = list(NCYCLES = 2000),)
summary(knowledge_bifactor_fit_third)

# Global/item fit (iteration 3)
cat("\nAssessing Refitted Bifactor Model Fit...\n")
knowledge_fit_stats_bifactor_third <- M2(knowledge_bifactor_fit_third, type = "M2*", QMC = TRUE)
print(knowledge_fit_stats_bifactor_third)

cat("\nAssessing Item Fit for Refitted Model...\n")
knowledge_itemfit_stats_third <- itemfit(knowledge_bifactor_fit_third, QMC = TRUE)
print(knowledge_itemfit_stats_third)

# -----------------------------------------------
# Step 10: First Visualization of the Bifactor IRT Model
# -----------------------------------------------
# 10.1 Sankey diagram (G and specific factors mapped to items; iteration 3 groups)
knowledge_edge_list <- data.frame(
  from = c(rep("G: General Knowledge", ncol(knowledge_data_cleaned_3)),  
           unlist(sapply(1:4, function(i) rep(
             c("S1: S1", 
               "S2: S2", 
               "S3: S3", 
               "S4: S4")[i], 
             length(knowledge_factor_groups_3[[i]]))))),
  to = c(colnames(knowledge_data_cleaned_3), unlist(knowledge_factor_groups_3)),
  stringsAsFactors = FALSE
)

# Convert to node–edge structures for sankeyNetwork()
knowledge_sankey_nodes <- data.frame(name = unique(c(knowledge_edge_list$from, knowledge_edge_list$to)))

knowledge_sankey_edges <- data.frame(
  source = match(knowledge_edge_list$from, knowledge_sankey_nodes$name) - 1,  
  target = match(knowledge_edge_list$to, knowledge_sankey_nodes$name) - 1,  
  value = 1  
)

# Render and export Sankey (HTML → PNG/PDF)
knowledge_sankey_plot <- sankeyNetwork(Links = knowledge_sankey_edges, Nodes = knowledge_sankey_nodes, Source = "source",  
                                       Target = "target", Value = "value", NodeID = "name",  
                                       fontSize = 14, nodeWidth = 30)
saveWidget(knowledge_sankey_plot, "knowledge_sankey_plot.html", selfcontained = TRUE)
webshot("knowledge_sankey_plot.html", "knowledge_sankey_plot.png", vwidth = 1200, vheight = 800, zoom = 3)
webshot("knowledge_sankey_plot.html", "knowledge_sankey_plot.pdf", vwidth = 1200, vheight = 800, zoom = 3)

# 10.2. Plot Item Characteristic Curves (ICCs), IIF and TIF for G and specific factors (iteration 3)
# --------------------------------------------------------------------------------------------------
# Theta grid, parameter extraction
theta <- seq(-4, 4, length.out = 100)
knowledge_item_params <- coef(knowledge_bifactor_fit_third, simplify = TRUE)$items

# 2PL helpers (binary ICC and IIF)
calculate_icc <- function(theta, a, d) {
  return(1 / (1 + exp(-(a * theta + d))))
}
calculate_iif <- function(theta, a, d) {
  P <- 1 / (1 + exp(-(a * theta + d)))  # ICC
  Q <- 1 - P                            # Complement of P
  return((a^2) * P * Q)                 # IIF formula
}

# Factor-to-item mapping used for plotting (iteration 3)
specific_factors <- list(
  "S1" = c("K_1", "K_2", "K_3", "K_7", "K_8", "K_9", "K_30", "K_31", "K_40","K_41", "K_44"),
  "S2" = c("K_6","K_10", "K_15", "K_19", "K_20", "K_21", "K_22", "K_26"),
  "S3" = c("K_4", "K_33", "K_34", "K_35", "K_36", "K_37", "K_39", "K_42"),
  "S4" = c("K_12", "K_17", "K_24", "K_38")
)
general_factor <- unique(unlist(specific_factors))
factors_with_general <- c(list("G" = general_factor), specific_factors)

# Storage for TIF of the general factor (iteration 3)
knowledge_tif_data <- data.frame(theta = numeric(), information = numeric())

# Generate ICC / IIF plots per factor (iteration 3)
for (factor_name in names(factors_with_general)) {
  items_for_factor <- factors_with_general[[factor_name]]
  
  # Containers
  knowledge_icc_data <- data.frame(theta = numeric(), probability = numeric(), item = character())
  knowledge_iif_data <- data.frame(theta = numeric(), information = numeric(), item = character())
  
  # Assemble ICCs and IIFs
  for (item in items_for_factor) {
    if (!item %in% rownames(knowledge_item_params)) next  # Skip missing items
    
    a <- knowledge_item_params[item, "a1"]  # Slope (G)
    d <- knowledge_item_params[item, "d"]   # Intercept
    
    icc <- calculate_icc(theta, a, d)
    knowledge_icc_data <- rbind(knowledge_icc_data, data.frame(theta = theta, probability = icc, item = item))
    
    iif <- calculate_iif(theta, a, d)
    knowledge_iif_data <- rbind(knowledge_iif_data, data.frame(theta = theta, information = iif, item = item))
    
    if (factor_name == "G") {
      knowledge_tif_data <- rbind(knowledge_tif_data, data.frame(theta = theta, information = iif))
    }
  }
  
  # ICCs (iteration 3)
  icc_plot <- ggplot(knowledge_icc_data, aes(x = theta, y = probability, color = item)) +
    geom_line(linewidth = 1) +
    labs(title = paste("Knowledge Item Characteristic Curves (ICCs) -", factor_name),
         x = "Theta (θ)",
         y = "Probability of Correct Response",
         color = "Item") +
    theme_minimal() +
    theme(legend.position = "bottom") +
    guides(color = guide_legend(nrow = 4)) +
    facet_wrap(~ item, scales = "free_y")
  
  ggsave(paste0("Knowledge_ICC_", factor_name, ".tiff"), plot = icc_plot, device = "tiff", 
         width = 12, height = 10, units = "in", dpi = 300, compression = "lzw", bg = "white")
  
  # IIFs (iteration 3)
  iif_plot <- ggplot(knowledge_iif_data, aes(x = theta, y = information, color = item)) +
    geom_line(linewidth = 1) +
    labs(title = paste("Knowledge Item Information Functions (IIFs) -", factor_name),
         x = "Theta (θ)",
         y = "Item Information",
         color = "Item") +
    theme_minimal() +
    theme(legend.position = "bottom") +
    guides(color = guide_legend(nrow = 4)) +
    facet_wrap(~ item, scales = "free_y")
  
  ggsave(paste0("Knowledge_IIF_", factor_name, ".tiff"), plot = iif_plot, device = "tiff", 
         width = 12, height = 10, units = "in", dpi = 300, compression = "lzw", bg = "white")
}

# --------------------------
# Plot TIFs for the General Factor (iteration 3)
# --------------------------
# Aggregate item information to obtain TIF (G)
tif_general <- rep(0, length(theta))  # Initialize TIF vector
for (item in general_factor) {
  if (!item %in% rownames(knowledge_item_params)) next  # Skip missing items
  a <- knowledge_item_params[item, "a1"]
  d <- knowledge_item_params[item, "d"]
  iif <- calculate_iif(theta, a, d)
  tif_general <- tif_general + iif
}
knowledge_tif_data <- data.frame(theta = theta, information = tif_general)

tif_plot <- ggplot(knowledge_tif_data, aes(x = theta, y = information)) +
  geom_line(color = "blue", linewidth = 1.5) +
  labs(title = "Test Information Function (TIF) - General Factor (G)",
       x = "Theta (θ)",
       y = "Test Information") +
  theme_minimal()

ggsave("Knowledge_TIF_General.tiff", plot = tif_plot, device = "tiff", 
       width = 10, height = 6, units = "in", dpi = 300, compression = "lzw", bg = "white")

# ---------------------------------------------------------
# Step 11: final iteration of removing items with poorfit 
# ---------------------------------------------------------
# Removal set for low/flat information as specified (final iteration)
# (1) Items with flat IIFs or insufficient discrimination; (2) Additional criteria per original workflow
knowledge_items_to_remove_4 <- c("K_6", "K_10", "K_15", "K_43", "K_24")

# Updated dataset for final pass
knowledge_data_cleaned_5 <- knowledge_data_cleaned_3[, !(colnames(knowledge_data_cleaned_3) %in% knowledge_items_to_remove_4)]
cat("\nUpdated dataset dimensions after removing poorly performing items:\n")
print(dim(knowledge_data_cleaned_5))

# Final EFA and factor (re)assignment (≥ .40 rule)
cat("\nRerunning EFA after removing poorly performing items...\n")
knowledge_efa_results_5 <- fa(knowledge_data_cleaned_5, nfactors = num_factors, rotate = "oblimin", fm = "minres")
print(knowledge_efa_results_5)

knowledge_factor_loadings_5 <- knowledge_efa_results_5$loadings
cat("\nFactor Loadings After Removing Poorly Performing Items:\n")
print(knowledge_factor_loadings_5)

knowledge_loadings_matrix_5 <- as.matrix(knowledge_factor_loadings_5)
knowledge_item_factors_5 <- apply(knowledge_loadings_matrix_5, 1, function(x) {
  sorted_factors <- order(abs(x), decreasing = TRUE)
  max_loading <- max(abs(x), na.rm = TRUE)
  if (max_loading >= 0.4) {
    return(sorted_factors[1])
  } else {
    return(NA)
  }
})

knowledge_item_factors_5 <- setNames(knowledge_item_factors_5, rownames(knowledge_loadings_matrix_5))
knowledge_item_factors_5 <- knowledge_item_factors_5[!is.na(knowledge_item_factors_5)]
knowledge_factor_groups_5 <- split(names(knowledge_item_factors_5), knowledge_item_factors_5)
cat("\nGrouped Items for Each Specific Factor After Removing Poorly Performing Items:\n")
print(knowledge_factor_groups_5)

# final fit the Bifactor Model with Updated Data in iteration 2 of removing items with poor fit 
# ---------------------------------------------------------------------------------------------
# Bifactor refit on the final item set (2PL)
knowledge_bifactor_model_5 <- paste(
  "G =", paste(colnames(knowledge_data_cleaned_5), collapse = ", "), "\n",  # All items load on the general factor
  "S1 =", paste(knowledge_factor_groups_5[[1]], collapse = ", "), "\n",     # Specific factor 1
  "S2 =", paste(knowledge_factor_groups_5[[2]], collapse = ", "), "\n",     # Specific factor 2
  "S3 =", paste(knowledge_factor_groups_5[[3]], collapse = ", "), "\n",     # Specific factor 3
  "S4 =", paste(knowledge_factor_groups_5[[4]], collapse = ", "))           # Specific factor 4

cat("\nRefitting Bifactor Model After Removing Poorly Performing Items...\n")
knowledge_bifactor_fit_final <- mirt(knowledge_data_cleaned_5, model = knowledge_bifactor_model_5, itemtype = "2PL", technical = list(NCYCLES = 2000),)
summary(knowledge_bifactor_fit_final)

# Global/item fit (final)
cat("\nAssessing Refitted Bifactor Model Fit...\n")
knowledge_fit_stats_bifactor_final <- M2(knowledge_bifactor_fit_final, type = "M2*", QMC = TRUE)
print(knowledge_fit_stats_bifactor_final)

cat("\nAssessing Item Fit for Refitted Model...\n")
knowledge_itemfit_stats_final <- itemfit(knowledge_bifactor_fit_final, QMC = TRUE)
print(knowledge_itemfit_stats_final)

# -------------------------------------------------
# Step 12: Final Visualization of the Bifactor IRT Model
# -------------------------------------------------
# High-resolution Sankey (final factor labels; Times New Roman + bold styling)
# Build edges/nodes with descriptive factor labels (final item set)
knowledge_edge_list <- data.frame(
  from = c(
    rep("General Factor: General Knowledge", ncol(knowledge_data_cleaned_5)),
    unlist(sapply(1:4, function(i) rep(
      c("Factor 1: Zoonotic transmission and environmental risks", 
        "Factor 2: Animal bites and safe food handling", 
        "Factor 3: Antimicrobial resistance (AMR)", 
        "Factor 4: Direct contact and food contamination risks")[i], 
      length(knowledge_factor_groups_5[[i]])
    )))
  ),
  to = c(colnames(knowledge_data_cleaned_5), unlist(knowledge_factor_groups_5)),
  stringsAsFactors = FALSE
)

knowledge_sankey_nodes <- data.frame(
  name = unique(c(knowledge_edge_list$from, knowledge_edge_list$to))
)

knowledge_sankey_edges <- data.frame(
  source = match(knowledge_edge_list$from, knowledge_sankey_nodes$name) - 1,  
  target = match(knowledge_edge_list$to, knowledge_sankey_nodes$name) - 1,  
  value  = 1  
)

knowledge_sankey_plot <- sankeyNetwork(
  Links    = knowledge_sankey_edges, 
  Nodes    = knowledge_sankey_nodes, 
  Source   = "source",  
  Target   = "target", 
  Value    = "value",  
  NodeID   = "name",  
  fontSize = 30,          # larger text
  nodeWidth = 35, 
  fontFamily = "Times New Roman"
)

knowledge_sankey_plot <- htmlwidgets::prependContent(
  knowledge_sankey_plot,
  htmltools::tags$style(
    HTML(".node text { font-weight: bold; font-family: 'Times New Roman'; }")
  )
)

saveWidget(knowledge_sankey_plot, "final_knowledge_sankey_plot.html", selfcontained = TRUE)
webshot("final_knowledge_sankey_plot.html", "final_knowledge_sankey_plot.png", 
        vwidth = 2400, vheight = 1600, zoom = 4)
webshot("final_knowledge_sankey_plot.html", "final_knowledge_sankey_plot.pdf", 
        vwidth = 2400, vheight = 1600, zoom = 4)
webshot("final_knowledge_sankey_plot.html", "final_knowledge_sankey_plot.tiff", 
        vwidth = 2400, vheight = 1600, zoom = 4)

# ICC/IIF/TIF (final bifactor fit)
# --------------------------------
theta <- seq(-4, 4, length.out = 100)
knowledge_item_params <- coef(knowledge_bifactor_fit_final, simplify = TRUE)$items

calculate_icc <- function(theta, a, d) {
  return(1 / (1 + exp(-(a * theta + d))))
}
calculate_iif <- function(theta, a, d) {
  P <- 1 / (1 + exp(-(a * theta + d)))
  Q <- 1 - P
  return((a^2) * P * Q)
}

specific_factors <- list(
  "S1" = c("K_1","K_2", "K_3", "K_7", "K_8", "K_9", "K_30",  "K_31", "K_40", "K_41", "K_44"),
  "S2" = c("K_4","K_33", "K_34", "K_35", "K_36", "K_37", "K_39", "K_42"),
  "S3" = c("K_19", "K_20", "K_21", "K_22", "K_26"),
  "S4" = c("K_12", "K_17", "K_38")
)
general_factor <- unique(unlist(specific_factors))
factors_with_general <- c(list("G" = general_factor), specific_factors)

knowledge_tif_data <- data.frame(theta = numeric(), information = numeric())

for (factor_name in names(factors_with_general)) {
  items_for_factor <- factors_with_general[[factor_name]]
  knowledge_icc_data <- data.frame(theta = numeric(), probability = numeric(), item = character())
  knowledge_iif_data <- data.frame(theta = numeric(), information = numeric(), item = character())
  
  for (item in items_for_factor) {
    if (!item %in% rownames(knowledge_item_params)) next
    a <- knowledge_item_params[item, "a1"]
    d <- knowledge_item_params[item, "d"]
    icc <- calculate_icc(theta, a, d)
    knowledge_icc_data <- rbind(knowledge_icc_data, data.frame(theta = theta, probability = icc, item = item))
    iif <- calculate_iif(theta, a, d)
    knowledge_iif_data <- rbind(knowledge_iif_data, data.frame(theta = theta, information = iif, item = item))
    if (factor_name == "G") knowledge_tif_data <- rbind(knowledge_tif_data, data.frame(theta = theta, information = iif))
  }
  
  icc_plot <- ggplot(knowledge_icc_data, aes(x = theta, y = probability, color = item)) +
    geom_line(linewidth = 1) +
    labs(x = "Theta (θ)",
         y = "Probability of Correct Response",
         color = "Item") +
    theme_minimal() +
    theme(
      plot.title = element_text(size = 17, face = "bold", hjust = 0.5),
      axis.title = element_text(size = 15, face = "bold"),
      axis.text = element_text(size = 13, face = "bold"),
      legend.title = element_text(size = 13, face = "bold"),
      legend.text = element_text(size = 11, face = "bold"),
      strip.text = element_text(size = 13, face = "bold"),
      legend.position = "bottom"
    ) +
    guides(color = guide_legend(nrow = 4)) +
    facet_wrap(~ item, scales = "free_y")
  ggsave(paste0("Final_Knowledge_ICC_", factor_name, ".tiff"), plot = icc_plot, device = "tiff", 
         width = 12, height = 10, units = "in", dpi = 300, compression = "lzw", bg = "white")
  
  iif_plot <- ggplot(knowledge_iif_data, aes(x = theta, y = information, color = item)) +
    geom_line(linewidth = 1) +
    labs(x = "Theta (θ)",
         y = "Item Information") +
    theme_minimal() +
    theme(
      plot.title = element_text(size = 18, face = "bold", hjust = 0.5),
      axis.title = element_text(size = 16, face = "bold"),
      axis.text = element_text(size = 14, face = "bold"),
      legend.title = element_text(size = 14, face = "bold"),
      legend.text = element_text(size = 12, face = "bold"),
      strip.text = element_text(size = 14, face = "bold"),
      legend.position = "bottom"
    ) +
    guides(color = guide_legend(nrow = 4)) +
    facet_wrap(~ item, scales = "free_y")
  ggsave(paste0("final_Knowledge_IIF_", factor_name, ".tiff"), plot = iif_plot, device = "tiff", 
         width = 12, height = 10, units = "in", dpi = 300, compression = "lzw", bg = "white")
}

# General-factor TIF (final fit)
tif_general <- rep(0, length(theta))
for (item in general_factor) {
  if (!item %in% rownames(knowledge_item_params)) next
  a <- knowledge_item_params[item, "a1"]
  d <- knowledge_item_params[item, "d"]
  iif <- calculate_iif(theta, a, d)
  tif_general <- tif_general + iif
}
knowledge_tif_data <- data.frame(theta = theta, information = tif_general)

tif_plot <- ggplot(knowledge_tif_data, aes(x = theta, y = information)) +
  geom_line(color = "blue", linewidth = 1.5) +
  labs(x = "Theta (θ)",
       y = "Test Information") +
  theme_minimal() +
  theme(
    plot.title = element_text(size = 18, face = "bold", hjust = 0.5),
    axis.title = element_text(size = 16, face = "bold"),
    axis.text = element_text(size = 14, face = "bold")
  )
ggsave("final_Knowledge_TIF_General.tiff", plot = tif_plot, device = "tiff", 
       width = 10, height = 6, units = "in", dpi = 300, compression = "lzw", bg = "white")

# --------------------------
# Plot TIFs for the Current Factor (duplicated block retained per original workflow)
# --------------------------
# (This section duplicates the G-factor TIF plotting to mirror the source script exactly.)
tif_general <- rep(0, length(theta))  # Initialize TIF vector
for (item in general_factor) {
  if (!item %in% rownames(knowledge_item_params)) next  # Skip missing items
  
  a <- knowledge_item_params[item, "a1"]  # Slope for the general factor (G)
  d <- knowledge_item_params[item, "d"]   # Intercept
  
  # Calculate IIF and add it to the TIF for the general factor
  iif <- calculate_iif(theta, a, d)
  tif_general <- tif_general + iif
}

# Create a data frame for TIF of the general factor
knowledge_tif_data <- data.frame(theta = theta, information = tif_general)

# Plot TIF for General Factor (G)
tif_plot <- ggplot(knowledge_tif_data, aes(x = theta, y = information)) +
  geom_line(color = "blue", linewidth = 1.5) +
  labs(title = "Test Information Function (TIF) - General Factor (G)",
       x = "Theta (θ)",
       y = "Test Information") +
  theme_minimal()

# Save the plot
ggsave("Knowledge_TIF_General.tiff", plot = tif_plot, device = "tiff", 
       width = 10, height = 6, units = "in", dpi = 300, compression = "lzw", bg = "white")

# --------------------------
# Step 13. Perform 5-fold cross-validation
# --------------------------
# Fold creation and per-fold evaluation (final model object)
set.seed(123)
folds <- createFolds(1:nrow(knowledge_data_cleaned_5), k = 5)  # 5-fold cross-validation

# Storage for fold-wise summaries
validation_results <- list()

for (i in 1:length(folds)) {
  train_data <- knowledge_data_cleaned_5[-folds[[i]], ]
  validation_data <- knowledge_data_cleaned_5[folds[[i]], ]
  
  # Evaluate the stored final model on each fold (structure preserved)
  validation_fit <- M2(knowledge_bifactor_fit_final, type = "M2*", QMC = TRUE)
  validation_results[[i]] <- validation_fit
  print(validation_fit)
}
validation_summary <- do.call(rbind, validation_results)
print(validation_summary)


#####################END###########################################
# --------------------------
# Step 14. Saving Knowledge Scale Results 
# --------------------------
# Create directory if it doesn't exist
if (!dir.exists("Knowledge_Results_Outputs")) {
  dir.create("Knowledge_Results_Outputs")
}

# EFA loadings (initial → iteration 2 → final)
write.csv(knowledge_efa_results$loadings, "Knowledge_Results_Outputs/Knowledge_EFA_Loadings_Initial.csv", row.names = TRUE)
write.csv(knowledge_efa_results_2$loadings, "Knowledge_Results_Outputs/Knowledge_EFA_Loadings_Iteration1.csv", row.names = TRUE)
write.csv(knowledge_efa_results_3$loadings, "Knowledge_Results_Outputs/Knowledge_EFA_Loadings_Iteration2.csv", row.names = TRUE)
write.csv(knowledge_efa_results_5$loadings, "Knowledge_Results_Outputs/Knowledge_EFA_Loadings_Final.csv", row.names = TRUE)

# Final IRT parameter table
knowledge_bifactor_params <- coef(knowledge_bifactor_fit_final, simplify = TRUE)$items
write.csv(knowledge_bifactor_params, "Knowledge_Results_Outputs/Knowledge_IRT_Parameters_Bifactor_Final.csv", row.names = TRUE)

# Fit-statistics comparison across iterations (metrics as available in objects)
fit_stats_knowledge <- data.frame(
  Model = c("Bifactor_Initial", "Bifactor_Iteration1", "Bifactor_Iteration2", "Bifactor_Final"),
  M2 = c(knowledge_fit_stats_bifactor$M2, 
         knowledge_fit_stats_bifactor_second$M2, 
         knowledge_fit_stats_bifactor_third$M2,
         knowledge_fit_stats_bifactor_final$M2),
  RMSEA = c(knowledge_fit_stats_bifactor$RMSEA, 
            knowledge_fit_stats_bifactor_second$RMSEA,
            knowledge_fit_stats_bifactor_third$RMSEA,
            knowledge_fit_stats_bifactor_final$RMSEA),
  SRMSR = c(knowledge_fit_stats_bifactor$SRMSR, 
            knowledge_fit_stats_bifactor_second$SRMSR,
            knowledge_fit_stats_bifactor_third$SRMSR,
            knowledge_fit_stats_bifactor_final$SRMSR),
  TLI = c(knowledge_fit_stats_bifactor$TLI,
          knowledge_fit_stats_bifactor_second$TLI,
          knowledge_fit_stats_bifactor_third$TLI,
          knowledge_fit_stats_bifactor_final$TLI)
)
write.csv(fit_stats_knowledge, "Knowledge_Results_Outputs/Knowledge_Model_Fit_Statistics_Comparison.csv", row.names = FALSE)

# Final factor-group assignments and diagnostics
factor_groups_df <- data.frame(
  Item = unlist(knowledge_factor_groups_5),
  Factor = rep(names(knowledge_factor_groups_5), lengths(knowledge_factor_groups_5))
)
write.csv(factor_groups_df, "Knowledge_Results_Outputs/Knowledge_Final_Factor_Group_Assignments.csv", row.names = FALSE)

# Item fit and cross-validation summary (final)
write.csv(knowledge_itemfit_stats_final, "Knowledge_Results_Outputs/Knowledge_Item_Fit_Statistics_Final.csv", row.names = TRUE)
write.csv(validation_summary, "Knowledge_Results_Outputs/Knowledge_Cross_Validation_Results.csv", row.names = FALSE)

# Final item inventory (factor membership only; binary items)
final_items <- data.frame(
  Item = colnames(knowledge_data_cleaned_5),
  Factor = sapply(colnames(knowledge_data_cleaned_5), function(x) {
    for (f in names(knowledge_factor_groups_5)) {
      if (x %in% knowledge_factor_groups_5[[f]]) return(paste0("S", f))
    }
    return("G")
  })
)
write.csv(final_items, "Knowledge_Results_Outputs/Knowledge_Final_Item_Inventory.csv", row.names = FALSE)

# --------------------------------------------------------------------------------
# End of Knowledge Subscale Analysis Script
# --------------------------------------------------------------------------------
# This concludes the reproducible pipeline for the OH-KAP Knowledge subscale.
# All EFA, bifactor IRT, visualization, cross-validation, and export steps
# have been executed. Outputs are saved in the "Knowledge_Results_Outputs" folder.
# ======================== END OF SCRIPT ========================
