# Supplementary material for: Development and validation of the OH-KAP survey for use with pastoral and other rural communities in Africa
Source: One Health Outlook. 2026 May 22;8:36. doi: 10.1186/s42522-026-00213-8 (PMC13404092; doi:10.1186/s42522-026-00213-8)
Supplement: Supplementary file 2 — Supplementary Material 2 [file 42522_2026_213_MOESM2_ESM.r]

################################################################################
# Project title: Development and Validation of the OH-KAP Survey for use with Pastoral and Other Rural Communities in Africa
# Attitude Subscale — Supplementary Analysis Script (Reproducible Copy)
#
# Purpose:
#   Executes the full psychometric pipeline for the Attitude subscale:
#   data preparation, ClasSical Test Theory (CTT), Exploratory Factor Analysis (EFA), bifactor IRT (graded), iterative item review,
#   visualizations (Scree, Sankey, OCC, IIF, TIF), and k-fold cross-validation,
#   followed by saving tabular outputs and figures.
#
# Inputs:
#   - CSV file: "attitude_items.csv" (de-identified project data from Middle Shabelle region, Somalia).
#
# Outputs (written by the script as coded below):
#   - Scree plot, Sankey diagrams, OCC/IIF/TIF plots
#   - EFA loadings across iterations
#   - Bifactor IRT parameters and fit statistics
#   - Final factor-group assignments, item inventory
#   - Cross-validation summaries
#
# Notes:
#   - Working directory and file paths follow the original analysis setup of the authors computer so change it.
#   - Install the below packages before laodings the libraries if they are not isntalled to your machine
################################################################################

# Load necessary libraries
library(psych)        # Factor analysis, parallel analysis, reliability indices
library(GPArotation)  # Factor rotation methods
library(mirt)         # IRT modeling (graded/bifactor)
library(ggplot2)      # Plotting (OCC, IIF, TIF, scree)
library(reshape2)     # Data reshaping utilities
library(igraph)       # Network structure support (if needed)
library(networkD3)    # Sankey diagrams (HTML)
library(htmlwidgets)  # Save interactive HTML widgets
library(webshot)      # Render HTML to PNG/PDF
library(caret)        # K-fold cross-validation helpers
library(semPlot)      # SEM visualization support (not modified here)
library(EFAtools)     # KMO, Bartlett’s test, EFA helpers
library(reshape2)     # (dup) Retained as in original environment specification

# Working directory (original analysis path; adjust locally if needed)
setwd("put your working directory link here")

# Step 1: Load and preprocess data
# ---------------------------------
# Read item-level responses
attitude_data <- read.csv("attitude_items.csv")
colnames(attitude_data)

# Retain item columns (exclude listed demographics) and coerce to numeric (ordinal coding)
attitude_data_cleaned <- attitude_data[, !(names(attitude_data) %in% c("ID", "gender", "age_group", "production_system"))]
attitude_data_cleaned <- as.data.frame(lapply(attitude_data_cleaned, as.numeric))  # Convert to numeric

# Inspect missingness at the item level
cat("Missing data summary:\n")
print(summary(colSums(is.na(attitude_data_cleaned))))

# Step 2: Perform Classical Test Theory (CTT) Analysis
# ------------------------------------------------------------------------------
# Internal consistency (Cronbach’s alpha) over retained items
attitude_alpha_result <- psych::alpha(attitude_data_cleaned)
cat("Cronbach's alpha:", round(attitude_alpha_result$total$raw_alpha, 3), "\n")

# Step 3: Determine the number of factors using Parallel Analysis
# ----------------------------------------------------------------
# Sampling adequacy and sphericity diagnostics for factorability
cat("Bartlett's Test of Sphericity:\n")
EFAtools::BARTLETT(attitude_data_cleaned)

cat("Kaiser-Meyer-Olkin (KMO) Test:\n")
EFAtools::KMO(attitude_data_cleaned)

# Parallel analysis (FA mode) with 500 permutations; returns eigenvalue guidance
cat("Running Parallel Analysis to determine the number of factors...\n")
attitude_parallel_results <- fa.parallel(attitude_data_cleaned, fa = "fa", n.iter = 500, 
                                         main = "Parallel Analysis for Factor Selection")

# Prepare scree/eigenvalue comparison objects for reporting
observed_eigenvalues <- attitude_parallel_results$fa.values
random_eigenvalues <- attitude_parallel_results$fa.sim

# Data frame for plotting/reporting
eigenvalue_comparison <- data.frame(
  Factor = 1:length(observed_eigenvalues),
  Observed = observed_eigenvalues,
  Random_Mean = random_eigenvalues,
  stringsAsFactors = FALSE
)

# Record factor-count decisions from (>1) and parallel analysis summary
factors_eigen1 <- sum(observed_eigenvalues > 1)
factors_parallel <- attitude_parallel_results$nfact

cat("Number of factors with eigenvalues > 1:", factors_eigen1, "\n")
cat("Number of factors suggested by parallel analysis:", factors_parallel, "\n")

# Scree plot with markers (saved as coded below)
tiff("attitude_scree_plot.png", width = 12, height = 8, units = "in", res = 600)
par(mar = c(5, 5, 4, 2) + 0.1)
plot(eigenvalue_comparison$Factor, eigenvalue_comparison$Observed, 
     type = "b", pch = 19, col = "blue", lwd = 2,
     xlab = "Factor Number", ylab = "Eigenvalue",
     cex.lab = 1.2, cex.axis = 1.2, cex.main = 1.5)
lines(eigenvalue_comparison$Factor, eigenvalue_comparison$Random_Mean, 
      type = "b", pch = 18, col = "red", lwd = 2, lty = 2)
abline(h = 1, col = "darkgreen", lwd = 2, lty = 3)
legend("topright", 
       legend = c("Observed Data", "Random Data (Mean)", "Eigenvalue = 1"),
       col = c("blue", "red", "darkgreen"), 
       lty = c(1, 2, 3), 
       pch = c(19, 18, NA),
       lwd = 2,
       cex = 1.2)
dev.off()

# Selected dimensionality used downstream
# (Here fixed at 5 in line with the original analysis choice.)
num_factors <- 5
cat("Number of factors selected:", num_factors, "\n")

# Step 4: Perform Exploratory Factor Analysis (EFA)
# -------------------------------------------------
# EFA via minimum residual (minres) with oblimin rotation
cat("Performing EFA with", num_factors, "factors...\n")
attitude_efa_results <- fa(attitude_data_cleaned, nfactors = num_factors, rotate = "oblimin", fm = "minres")
attitude_efa_results

# Display loadings ≥ .40 for readability; retain full object for later use
cat("\nFactor Loadings (showing values > 0.4):\n")
loadings_matrix <- attitude_efa_results$loadings
loadings_matrix[abs(loadings_matrix) < 0.4] <- NA
print(loadings_matrix, cutoff = 0.4, digits = 2)

# Factor intercorrelations (Phi) for reporting
factor_correlations <- attitude_efa_results$Phi
cat("\nFactor Correlations:\n")
print(round(factor_correlations, 3))

# Store raw loadings matrix for factor assignment
attitude_factor_loadings <- attitude_efa_results$loadings

# Step 5: Assign items to specific factors based on highest loading (≥ 0.4)
# -------------------------------------------------------------------------
# Highest absolute loading determines provisional factor membership
attitude_loadings_matrix <- as.matrix(attitude_factor_loadings)
attitude_item_factors <- apply(attitude_loadings_matrix, 1, function(x) {
  sorted_factors <- order(abs(x), decreasing = TRUE)
  max_loading <- max(abs(x), na.rm = TRUE)
  if (max_loading >= 0.4) return(sorted_factors[1]) else return(NA)
})

# Named vector of item → factor index; remove items below threshold
attitude_item_factors <- setNames(attitude_item_factors, rownames(attitude_loadings_matrix))
attitude_item_factors <- attitude_item_factors[!is.na(attitude_item_factors)]

# Group items by factor index for bifactor specification
attitude_factor_groups <- split(names(attitude_item_factors), attitude_item_factors)
cat("\nGrouped Items for Each Specific Factor:\n")
print(attitude_factor_groups)

# Step 6: Fit Bifactor IRT model
# ------------------------------
# Bifactor specification: G loads on all items; S1–S5 load on grouped subsets
attitude_bifactor_model <- paste(
  "G =", paste(colnames(attitude_data_cleaned), collapse = ", "), "\n",
  "S1 =", paste(attitude_factor_groups[[1]], collapse = ", "), "\n",
  "S2 =", paste(attitude_factor_groups[[2]], collapse = ", "), "\n",
  "S3 =", paste(attitude_factor_groups[[3]], collapse = ", "), "\n",
  "S4 =", paste(attitude_factor_groups[[4]], collapse = ", "), "\n",
  "S5 =", paste(attitude_factor_groups[[5]], collapse = ", ")
)

# Graded response model with MHRM estimation as implemented below
cat("\nFitting Bifactor Model...\n")
attitude_bifactor_fit <- mirt(attitude_data_cleaned, model = attitude_bifactor_model, itemtype = "graded", method = "MHRM", technical = list(NCYCLES = 1500),)
summary(attitude_bifactor_fit)

# Step 7: Assess Bifactor Model Fit
# ---------------------------------
# Global and item-level fit indices
cat("\nAssessing Bifactor Model Fit...\n")
attitude_fit_stats_bifactor <- M2(attitude_bifactor_fit, type = "M2*", QMC = TRUE)
print(attitude_fit_stats_bifactor)

cat("\nAssessing Item Fit...\n")
attitude_itemfit_stats <- itemfit(attitude_bifactor_fit, QMC = TRUE)
print(attitude_itemfit_stats)

# Step 8: Remove Poorly Performing Items
# --------------------------------------
# Identify items with weak loadings across G and all specific factors, and poor item fit
attitude_bifactor_loadings <- coef(attitude_bifactor_fit, simplify = TRUE)$items
cat("\nBifactor Model Loadings:\n")
print(attitude_bifactor_loadings)

attitude_poor_loadings_items <- rownames(attitude_bifactor_loadings)[
  attitude_bifactor_loadings[, "a1"] < 0.4 &
    apply(attitude_bifactor_loadings[, grep("a", colnames(attitude_bifactor_loadings))[-1]], 1, max) < 0.4
]
cat("\nItems with poor loadings on G and all specific factors:\n")
print(attitude_poor_loadings_items)

# Items flagged by fit criterion (as coded)
attitude_poor_fit_items <- rownames(attitude_itemfit_stats)[attitude_itemfit_stats$RMSEA.S_X2 > 0.05]
cat("\nItems with poor fit (p < 0.05):\n")
print(attitude_poor_fit_items)

# Removal set used for iteration 1 (loadings/fit rules as listed)
attitude_items_to_remove <- unique(c("A_20", "A_43",
                                     "A_2", "A_14", "A_15", "A_16", "A_18", "A_25", "A_30", "A_41"))

# Apply removal set to create updated dataset for re-analysis
attitude_data_cleaned_2 <- attitude_data_cleaned[, !(colnames(attitude_data_cleaned) %in% attitude_items_to_remove)]
cat("\nUpdated dataset dimensions after removing poorly performing items:\n")
print(dim(attitude_data_cleaned_2))

# Step 9: Rerun EFA and Reassign Factor Groups
# --------------------------------------------
# Iteration 2: EFA on updated item set; re-derive factor groups (≥ .40 rule)
cat("\nRerunning EFA after removing poorly performing items...\n")
attitude_efa_results_2 <- fa(attitude_data_cleaned_2, nfactors = num_factors, rotate = "oblimin", fm = "ml")
print(attitude_efa_results_2)

attitude_factor_loadings_2 <- attitude_efa_results_2$loadings
cat("\nFactor Loadings After Removing Poorly Performing Items:\n")
print(attitude_factor_loadings_2)

attitude_loadings_matrix_2 <- as.matrix(attitude_factor_loadings_2)
attitude_item_factors_2 <- apply(attitude_loadings_matrix_2, 1, function(x) {
  sorted_factors <- order(abs(x), decreasing = TRUE)
  max_loading <- max(abs(x), na.rm = TRUE)
  if (max_loading >= 0.4) return(sorted_factors[1]) else return(NA)
})
attitude_item_factors_2 <- setNames(attitude_item_factors_2, rownames(attitude_loadings_matrix_2))
attitude_item_factors_2 <- attitude_item_factors_2[!is.na(attitude_item_factors_2)]
attitude_factor_groups_2 <- split(names(attitude_item_factors_2), attitude_item_factors_2)
cat("\nGrouped Items for Each Specific Factor After Removing Poorly Performing Items:\n")
print(attitude_factor_groups_2)

# Step 10: Refit the Bifactor Model with Updated Data
# ---------------------------------------------------
# Iteration 2: bifactor re-specification using updated factor groups
attitude_bifactor_model_2 <- paste(
  "G =", paste(colnames(attitude_data_cleaned_2), collapse = ", "), "\n",
  "S1 =", paste(attitude_factor_groups_2[[1]], collapse = ", "), "\n",
  "S2 =", paste(attitude_factor_groups_2[[2]], collapse = ", "), "\n",
  "S3 =", paste(attitude_factor_groups_2[[3]], collapse = ", "), "\n",
  "S4 =", paste(attitude_factor_groups_2[[4]], collapse = ", "), "\n",
  "S5 =", paste(attitude_factor_groups_2[[5]], collapse = ", ")
)

cat("\nRefitting Bifactor Model After Removing Poorly Performing Items...\n")
attitude_bifactor_fit_second <- mirt(attitude_data_cleaned_2, model = attitude_bifactor_model_2, itemtype = "graded", 
                                     method = "MHRM", technical = list(NCYCLES = 1500),)
coef(attitude_bifactor_fit_second)
summary(attitude_bifactor_fit_second)

# Iteration 2 fit summaries
cat("\nAssessing Refitted Bifactor Model Fit...\n")
attitude_fit_stats_bifactor_2 <- M2(attitude_bifactor_fit_second, type = "M2*", QMC = TRUE)
print(attitude_fit_stats_bifactor_2)

cat("\nAssessing Item Fit...\n")
attitude_itemfit_stats_2 <- itemfit(attitude_bifactor_fit_second, QMC = TRUE)
print(attitude_itemfit_stats_2)

# Step 11: Visualization of the Bifactor IRT Model (Iteration 2)
# --------------------------------------------------------------
# 11.1 Sankey diagram (G and specific factors to items)
attitude_edge_list <- data.frame(
  from = c(rep("G: General Attitude", ncol(attitude_data_cleaned_2)),  
           unlist(sapply(1:5, function(i) rep(
             c("S1: S1", "S2: S2", "S3: S3", "S4: S4", "S5: S5")[i], 
             length(attitude_factor_groups_2[[i]]))))),
  to = c(colnames(attitude_data_cleaned_2), unlist(attitude_factor_groups_2)),
  stringsAsFactors = FALSE
)
attitude_sankey_nodes <- data.frame(name = unique(c(attitude_edge_list$from, attitude_edge_list$to)))
attitude_sankey_edges <- data.frame(
  source = match(attitude_edge_list$from, attitude_sankey_nodes$name) - 1,  
  target = match(attitude_edge_list$to, attitude_sankey_nodes$name) - 1,  
  value = 1  
)
attitude_sankey_plot <- sankeyNetwork(Links = attitude_sankey_edges, Nodes = attitude_sankey_nodes, Source = "source",  
                                      Target = "target", Value = "value", NodeID = "name",  
                                      fontSize = 14, nodeWidth = 30)
saveWidget(attitude_sankey_plot, "attitude_sankey_plot.html", selfcontained = TRUE)
webshot("attitude_sankey_plot.html", "attitude_sankey_plot.png", vwidth = 1200, vheight = 800, zoom = 3)
webshot("attitude_sankey_plot.html", "attitude_sankey_plot.pdf", vwidth = 1200, vheight = 800, zoom = 3)

# 11.3 OCCs and IIFs based on iteration 2 parameters
theta <- seq(-4, 4, length.out = 100)
attitude_item_params <- coef(attitude_bifactor_fit_second, simplify = TRUE)$items
attitude_item_params[, grep("^a", colnames(attitude_item_params))] <- abs(attitude_item_params[, grep("^a", colnames(attitude_item_params))])

# Graded response helpers (polytomous OCC and IIF)
calculate_occ_poly <- function(theta, a_general, a_specific, thresholds) {
  n_categories <- length(thresholds) + 1
  occ <- matrix(0, nrow = length(theta), ncol = n_categories)
  for (k in 1:n_categories) {
    if (k == 1) {
      occ[, k] <- plogis(-(a_general * theta + a_specific * theta - thresholds[k]))
    } else if (k == n_categories) {
      occ[, k] <- 1 - plogis(-(a_general * theta + a_specific * theta - thresholds[k - 1]))
    } else {
      occ[, k] <- plogis(-(a_general * theta + a_specific * theta - thresholds[k])) - 
        plogis(-(a_general * theta + a_specific * theta - thresholds[k - 1]))
    }
  }
  return(occ)
}
calculate_iif_poly <- function(theta, a_general, a_specific, thresholds) {
  occ <- calculate_occ_poly(theta, a_general, a_specific, thresholds)
  iif <- rowSums((a_general + a_specific)^2 * occ * (1 - occ))
  return(iif)
}

# Factor-to-item mapping used for plotting in iteration 2
specific_factors <- list(
  "S1" = c("A_8", "A_9", "A_10", "A_12", "A_32", "A_37", "A_38"),
  "S2" = c("A_3", "A_4", "A_5", "A_6", "A_7", "A_11", "A_13", "A_31"),
  "S3" = c("A_33", "A_34", "A_35", "A_36"),
  "S4" = c("A_19", "A_21", "A_22", "A_24"),
  "S5" = c("A_27", "A_28", "A_29")
)
general_factor <- unique(unlist(specific_factors))
factors_with_general <- c(list("G" = general_factor), specific_factors)

# OCC/IIF generation loop for iteration 2
for (factor_name in names(factors_with_general)) {
  items_for_factor <- factors_with_general[[factor_name]]
  attitude_occ_data <- data.frame(theta = numeric(), probability = numeric(), item = character(), category = character())
  attitude_iif_data <- data.frame(theta = numeric(), information = numeric(), item = character())
  for (item in items_for_factor) {
    if (!item %in% rownames(attitude_item_params)) next
    a_general <- attitude_item_params[item, "a1"]
    if (factor_name == "G") {
      a_specific <- 0
    } else {
      specific_slope_index <- which(names(specific_factors) == factor_name) + 1
      a_specific <- attitude_item_params[item, paste0("a", specific_slope_index)]
    }
    thresholds <- attitude_item_params[item, grep("^d", colnames(attitude_item_params))]
    thresholds <- sort(thresholds, decreasing = FALSE)
    
    occ <- calculate_occ_poly(theta, a_general, a_specific, thresholds)
    for (k in 1:ncol(occ)) {
      attitude_occ_data <- rbind(attitude_occ_data,
                                 data.frame(theta = theta, probability = occ[, k], item = item, category = paste0("Category ", k)))
    }
    
    iif <- calculate_iif_poly(theta, a_general, a_specific, thresholds)
    attitude_iif_data <- rbind(attitude_iif_data,
                               data.frame(theta = theta, information = iif, item = item))
  }
  
  # OCC plots per factor (iteration 2)
  occ_plot <- ggplot(attitude_occ_data, aes(x = theta, y = probability, color = category)) +
    geom_line(linewidth = 1) +
    labs(title = paste("Attitude Option Characteristic Curves (OCCs) -", factor_name),
         x = "Theta (θ)", y = "Probability of Response", color = "Response Category") +
    theme_minimal() + theme(legend.position = "bottom") + guides(color = guide_legend(nrow = 4)) +
    facet_wrap(~ item, scales = "free_y") + scale_y_continuous(limits = c(0, 1))
  ggsave(paste0("Attitude_OCC_", factor_name, ".tiff"), plot = occ_plot, device = "tiff", 
         width = 12, height = 10, units = "in", dpi = 300, compression = "lzw", bg = "white")
  
  # IIF plots per factor (iteration 2)
  iif_plot <- ggplot(attitude_iif_data, aes(x = theta, y = information, color = item)) +
    geom_line(linewidth = 1) +
    labs(title = paste("Attitude Item Information Functions (IIFs) -", factor_name),
         x = "Theta (θ)", y = "Item Information", color = "Item") +
    theme_minimal() + theme(legend.position = "bottom") + guides(color = guide_legend(nrow = 4)) +
    facet_wrap(~ item, scales = "free_y") + scale_y_continuous(limits = c(0, max(attitude_iif_data$information, na.rm = TRUE)))
  ggsave(paste0("Attitude_IIF_", factor_name, ".tiff"), plot = iif_plot, device = "tiff", 
         width = 12, height = 10, units = "in", dpi = 300, compression = "lzw", bg = "white")
}

# --------------------------------------------------------------------------------------------------------------
# Final leg: re-run EFA and bifactor model, regenerate OCCs/IIFs/TIF after removing items with low information
# --------------------------------------------------------------------------------------------------------------
# Removal set used for the final iteration (information/factor-loading rationale as listed)
attitude_items_to_remove_iif <- c("A_1", "A_17", "A_23", "A_24",
                                  "A_26", "A_31", "A_39", "A_40", "A_42",
                                  "A_11","A_13",
                                  "A_32", "A_37", "A_38")
attitude_data_cleaned_3 <- attitude_data_cleaned_2[, !(colnames(attitude_data_cleaned_2) %in% attitude_items_to_remove_iif)]
cat("\nUpdated dataset dimensions after removing poorly performing items:\n")
print(dim(attitude_data_cleaned_3))

# Step 9 (final pass): EFA and factor reassignment on the final item set
# ----------------------------------------------------------------------
cat("\nRerunning EFA after removing poorly performing items...\n")
attitude_efa_results_3 <- fa(attitude_data_cleaned_3, nfactors = num_factors, rotate = "oblimin", fm = "ml")
print(attitude_efa_results_3)

attitude_factor_loadings_3 <- attitude_efa_results_3$loadings
cat("\nFactor Loadings After Removing Poorly Performing Items:\n")
print(attitude_factor_loadings_3)

attitude_loadings_matrix_3 <- as.matrix(attitude_factor_loadings_3)
attitude_item_factors_3 <- apply(attitude_loadings_matrix_3, 1, function(x) {
  sorted_factors <- order(abs(x), decreasing = TRUE)
  max_loading <- max(abs(x), na.rm = TRUE)
  if (max_loading >= 0.4) return(sorted_factors[1]) else return(NA)
})
attitude_item_factors_3 <- setNames(attitude_item_factors_3, rownames(attitude_loadings_matrix_3))
attitude_item_factors_3 <- attitude_item_factors_3[!is.na(attitude_item_factors_3)]
attitude_factor_groups_3 <- split(names(attitude_item_factors_3), attitude_item_factors_3)
cat("\nGrouped Items for Each Specific Factor After Removing Poorly Performing Items:\n")
print(attitude_factor_groups_3)

# Step 10 (final pass): Bifactor refit on the final item set
# ----------------------------------------------------------
attitude_bifactor_model_3 <- paste(
  "G =", paste(colnames(attitude_data_cleaned_3), collapse = ", "), "\n",
  "S1 =", paste(attitude_factor_groups_3[[1]], collapse = ", "), "\n",
  "S2 =", paste(attitude_factor_groups_3[[2]], collapse = ", "), "\n",
  "S3 =", paste(attitude_factor_groups_3[[3]], collapse = ", "), "\n",
  "S4 =", paste(attitude_factor_groups_3[[4]], collapse = ", "), "\n",
  "S5 =", paste(attitude_factor_groups_3[[5]], collapse = ", ")
)

cat("\nRefitting Bifactor Model After Removing Poorly Performing Items...\n")
attitude_bifactor_fit_third <- mirt(attitude_data_cleaned_3, model = attitude_bifactor_model_3, itemtype = "graded", 
                                    method = "MHRM", technical = list(NCYCLES = 1500),)
summary(attitude_bifactor_fit_third)

cat("\nAssessing Refitted Bifactor Model Fit...\n")
attitude_fit_stats_bifactor_3 <- M2(attitude_bifactor_fit_third, type = "M2*", QMC = TRUE)
print(attitude_fit_stats_bifactor_3)

cat("\nAssessing Item Fit...\n")
attitude_itemfit_stats_3 <- itemfit(attitude_bifactor_fit_third, QMC = TRUE)
print(attitude_itemfit_stats_3)

# Step 11: Final visualization suite (Sankey, OCC, IIF, TIF)
# ----------------------------------------------------------
# Final Sankey with descriptive factor labels
attitude_edge_list_2 <- data.frame(
  from = c(rep("G: General One Health Attitude", ncol(attitude_data_cleaned_3)),  
           unlist(sapply(1:5, function(i) rep(
             c("Factor 1: Hand hygiene", 
               "Factor 2: Animal husbandry and management", 
               "Factor 3: Zoonotic outbreaks", 
               "Factor 4:Antimicrobial Use (AMU)", 
               "Factor 5: Antimicrobial Resistance (AMR)")[i], 
             length(attitude_factor_groups_3[[i]]))))),
  to = c(colnames(attitude_data_cleaned_3), unlist(attitude_factor_groups_3)),
  stringsAsFactors = FALSE
)
attitude_sankey_nodes <- data.frame(name = unique(c(attitude_edge_list_2$from, attitude_edge_list_2$to)))
attitude_sankey_edges_2 <- data.frame(
  source = match(attitude_edge_list_2$from, attitude_sankey_nodes$name) - 1,  
  target = match(attitude_edge_list_2$to, attitude_sankey_nodes$name) - 1,  
  value = 1  
)
attitude_sankey_plot <- sankeyNetwork(Links = attitude_sankey_edges_2, Nodes = attitude_sankey_nodes, Source = "source",  
                                      Target = "target", Value = "value", NodeID = "name",  
                                      fontSize = 14, nodeWidth = 30, fontFamily = "Times New Roman")
saveWidget(attitude_sankey_plot, "final_attitude_sankey_plot.html", selfcontained = TRUE)
webshot("final_attitude_sankey_plot.html", "final_attitude_sankey_plot.png", vwidth = 1200, vheight = 800, zoom = 3)
webshot("final_attitude_sankey_plot.html", "final_attitude_sankey_plot.pdf", vwidth = 1200, vheight = 800, zoom = 3)

# Final OCC/IIF based on the last (third) bifactor fit
theta <- seq(-4, 4, length.out = 100)
attitude_item_params <- coef(attitude_bifactor_fit_third, simplify = TRUE)$items
attitude_item_params[, grep("^a", colnames(attitude_item_params))] <- abs(attitude_item_params[, grep("^a", colnames(attitude_item_params))])

# OCC/IIF helpers (final pass)
calculate_occ_poly <- function(theta, a_general, a_specific, thresholds) {
  n_categories <- length(thresholds) + 1
  occ <- matrix(0, nrow = length(theta), ncol = n_categories)
  for (k in 1:n_categories) {
    if (k == 1) {
      occ[, k] <- plogis(-(a_general * theta + a_specific * theta - thresholds[k]))
    } else if (k == n_categories) {
      occ[, k] <- 1 - plogis(-(a_general * theta + a_specific * theta - thresholds[k - 1]))
    } else {
      occ[, k] <- plogis(-(a_general * theta + a_specific * theta - thresholds[k])) - 
        plogis(-(a_general * theta + a_specific * theta - thresholds[k - 1]))
    }
  }
  return(occ)
}
calculate_iif_poly <- function(theta, a_general, a_specific, thresholds) {
  occ <- calculate_occ_poly(theta, a_general, a_specific, thresholds)
  iif <- rowSums((a_general + a_specific)^2 * occ * (1 - occ))
  return(iif)
}

# Final factor-item mapping for visualization
specific_factors <- list(
  "S1" = c("A_33", "A_34", "A_35", "A_36"),
  "S2" = c("A_3", "A_4",  "A_5", "A_6",  "A_7"),
  "S3" = c("A_8", "A_9", "A_10", "A_12"),
  "S4" = c("A_27", "A_28", "A_29"),
  "S5" = c("A_19", "A_21", "A_22")
)
#removed: , "A_32", "A_38"

# G factor includes all items listed in specific_factors
general_factor <- unique(unlist(specific_factors))
factors_with_general <- c(list("G" = general_factor), specific_factors)

# Generate final OCC/IIF panels
for (factor_name in names(factors_with_general)) {
  items_for_factor <- factors_with_general[[factor_name]]
  attitude_occ_data <- data.frame(theta = numeric(), probability = numeric(), item = character(), category = character())
  attitude_iif_data <- data.frame(theta = numeric(), information = numeric(), item = character())
  for (item in items_for_factor) {
    if (!item %in% rownames(attitude_item_params)) next
    a_general <- attitude_item_params[item, "a1"]
    if (factor_name == "G") {
      a_specific <- 0
    } else {
      specific_slope_index <- which(names(specific_factors) == factor_name) + 1
      a_specific <- attitude_item_params[item, paste0("a", specific_slope_index)]
    }
    thresholds <- attitude_item_params[item, grep("^d", colnames(attitude_item_params))]
    thresholds <- sort(thresholds, decreasing = FALSE)
    
    occ <- calculate_occ_poly(theta, a_general, a_specific, thresholds)
    for (k in 1:ncol(occ)) {
      attitude_occ_data <- rbind(attitude_occ_data,
                                 data.frame(theta = theta, probability = occ[, k], item = item, category = paste0("Category ", k)))
    }
    
    iif <- calculate_iif_poly(theta, a_general, a_specific, thresholds)
    attitude_iif_data <- rbind(attitude_iif_data,
                               data.frame(theta = theta, information = iif, item = item))
  }
  
  occ_plot <- ggplot(attitude_occ_data, aes(x = theta, y = probability, color = category)) +
    geom_line(linewidth = 1) +
    labs(x = "Theta (θ)", y = "Probability of Response", color = "Response Category") +
    theme_minimal() + theme(legend.position = "bottom") + guides(color = guide_legend(nrow = 4)) +
    facet_wrap(~ item, scales = "free_y") + scale_y_continuous(limits = c(0, 1))
  ggsave(paste0("Final_Attitude_OCC_", factor_name, ".tiff"), plot = occ_plot, device = "tiff", 
         width = 12, height = 10, units = "in", dpi = 300, compression = "lzw", bg = "white")
  
  iif_plot <- ggplot(attitude_iif_data, aes(x = theta, y = information, color = item)) +
    geom_line(linewidth = 1) +
    labs(x = "Theta (θ)", y = "Item Information", color = "Item") +
    theme_minimal() + theme(legend.position = "bottom") + guides(color = guide_legend(nrow = 4)) +
    facet_wrap(~ item, scales = "free_y") + scale_y_continuous(limits = c(0, max(attitude_iif_data$information, na.rm = TRUE)))
  ggsave(paste0("Final_Attitude_IIF_", factor_name, ".tiff"), plot = iif_plot, device = "tiff", 
         width = 12, height = 10, units = "in", dpi = 300, compression = "lzw", bg = "white")
}

# 11.4: Test Information Function (TIF) based on the last assembled IIF data
# --------------------------------------------------------------------------
# Aggregate item information across theta to obtain the test information curve
attitude_tif_data <- aggregate(information ~ theta, data = attitude_iif_data, sum)

attitude_tif_plot <- ggplot(attitude_tif_data, aes(x = theta, y = information)) +
  geom_line(color = "blue", linewidth = 1.2) +
  labs(x = "Theta (θ)", y = "Test Information") +
  theme_bw() +
  theme(panel.grid.major = element_blank(),
        panel.grid.minor = element_blank(),
        panel.background = element_rect(fill = "white", color = "white"))

ggsave("finalattitude_TIF_Plot.tiff", plot = attitude_tif_plot, device = "tiff", 
       width = 12, height = 10, units = "in", dpi = 300, compression = "lzw", bg = "white")


# Step 12: Cross Validation Using K-Fold method (corrected)
# ----------------------------------------------------------
# Block B: refits per fold using EFA-derived factor groups on training data
library(mirt)
library(caret)

set.seed(123)
folds <- createFolds(1:nrow(attitude_data_cleaned_3), k = 5)

# Storage for results (per-fold M2 summaries)
validation_results <- list()

# Factor dimensionality used in fold-wise EFA
num_factors <- 5  # retained from earlier selection

for (i in 1:length(folds)) {
  cat("\n--- Fold", i, "---\n")
  
  # Partition into training/validation by indices
  train_data <- attitude_data_cleaned_3[-folds[[i]], ]
  
  # Fold-specific EFA and factor grouping (≥ .40 rule)
  efa_result <- fa(train_data, nfactors = num_factors, rotate = "oblimin", fm = "ml")
  loadings_matrix <- as.matrix(efa_result$loadings)
  
  item_factors <- apply(loadings_matrix, 1, function(x) {
    sorted_factors <- order(abs(x), decreasing = TRUE)
    max_loading <- max(abs(x), na.rm = TRUE)
    if (max_loading >= 0.4) {
      return(sorted_factors[1])
    } else {
      return(NA)
    }
  })
  
  item_factors <- setNames(item_factors, rownames(loadings_matrix))
  item_factors <- item_factors[!is.na(item_factors)]
  factor_groups <- split(names(item_factors), item_factors)
  
  # Fold-specific bifactor syntax and fitting on training data
  bifactor_model_fold <- paste(
    "G =", paste(colnames(train_data), collapse = ", "), "\n",
    paste0("S", seq_along(factor_groups), " = ", 
           sapply(factor_groups, function(items) paste(items, collapse = ", ")), 
           collapse = "\n")
  )
  
  bifactor_fit <- mirt(train_data, model = bifactor_model_fold, itemtype = "graded",
                       method = "MHRM", technical = list(NCYCLES = 1500))
  
  # Fold-wise M2 fit summary
  validation_fit <- M2(bifactor_fit, type = "M2*", QMC = TRUE)
  validation_results[[i]] <- validation_fit
  print(validation_fit)
}

# Collated fold-wise summaries
validation_summary_attitude <- do.call(rbind, validation_results)
print(validation_summary_attitude)

# --------------------------
# Step 13. Saving Attitude Scale Results 
# --------------------------
# Replicates the saving steps with alternative filenames to mirror prior artifacts
if (!dir.exists("Attitude_Results_Outputs")) {
  dir.create("Attitude_Results_Outputs")
}

# First EFA (initial run)
write.csv(attitude_efa_results$loadings, "Attitude_Results_Outputs/Attitude_EFA_Loadings_Initial.csv", row.names = TRUE)

# Second EFA (after first item removal)
write.csv(attitude_efa_results_2$loadings, "Attitude_Results_Outputs/Attitude_EFA_Loadings_Iteration1.csv", row.names = TRUE)

# Final EFA (after final item removal)
write.csv(attitude_efa_results_3$loadings, "Attitude_Results_Outputs/Attitude_EFA_Loadings_Final.csv", row.names = TRUE)

# Final IRT parameter table (alias)
attitude_bifactor_params <- coef(attitude_bifactor_fit_third, simplify = TRUE)$items
write.csv(attitude_bifactor_params, "Attitude_Results_Outputs/Attitude_IRT_Parameters_Bifactor_Final.csv", row.names = TRUE)

# Fit-statistics comparison table (with TLI as present in the objects)
fit_stats_attitude <- data.frame(
  Model = c("Bifactor_Initial", "Bifactor_Iteration1", "Bifactor_Final"),
  M2 = c(attitude_fit_stats_bifactor$M2, 
         attitude_fit_stats_bifactor_2$M2, 
         attitude_fit_stats_bifactor_3$M2),
  RMSEA = c(attitude_fit_stats_bifactor$RMSEA, 
            attitude_fit_stats_bifactor_2$RMSEA,
            attitude_fit_stats_bifactor_3$RMSEA),
  SRMSR = c(attitude_fit_stats_bifactor$SRMSR, 
            attitude_fit_stats_bifactor_2$SRMSR,
            attitude_fit_stats_bifactor_3$SRMSR),
  TLI = c(attitude_fit_stats_bifactor$TLI,
          attitude_fit_stats_bifactor_2$TLI,
          attitude_fit_stats_bifactor_3$TLI)
)
write.csv(fit_stats_attitude, "Attitude_Results_Outputs/Attitude_Model_Fit_Statistics_Comparison.csv", row.names = FALSE)

# Final factor-group table and item fit (duplicate naming for compatibility)
factor_groups_df <- data.frame(
  Item = unlist(attitude_factor_groups_3),
  Factor = rep(names(attitude_factor_groups_3), lengths(attitude_factor_groups_3))
)
write.csv(factor_groups_df, "Attitude_Results_Outputs/Attitude_Final_Factor_Group_Assignments.csv", row.names = FALSE)
write.csv(attitude_itemfit_stats_3, "Attitude_Results_Outputs/Attitude_Item_Fit_Statistics_Final.csv", row.names = TRUE)
write.csv(validation_summary_attitude, "Attitude_Results_Outputs/Attitude_Cross_Validation_Results.csv", row.names = FALSE)

# Final item inventory (includes removed items for transparency)
final_items <- data.frame(
  Item = colnames(attitude_data_cleaned_3),
  Factor = sapply(colnames(attitude_data_cleaned_3), function(x) {
    for (f in names(attitude_factor_groups_3)) {
      if (x %in% attitude_factor_groups_3[[f]]) return(paste0("S", f))
    }
    return("G")
  }),
  Removed = FALSE
)
removed_items <- unique(c(
  setdiff(colnames(attitude_data_cleaned), colnames(attitude_data_cleaned_3)),
  attitude_items_to_remove,
  attitude_items_to_remove_iif
))
if (length(removed_items) > 0) {
  removed_df <- data.frame(
    Item = removed_items,
    Factor = "Removed",
    Removed = TRUE
  )
  final_items <- rbind(final_items, removed_df)
}
write.csv(final_items, "Attitude_Results_Outputs/Attitude_Final_Item_Inventory.csv", row.names = FALSE)

# Copy visual assets into the output folder (file names as referenced above)
vis_files <- c(
  "attitude_scree_plot.tiff",
  "final_attitude_sankey_plot.png",
  "final_attitude_sankey_plot.pdf",
  "finalattitude_TIF_Plot.tiff",
  grep("Final_Attitude_(OCC|IIF)_", list.files(), value = TRUE)
)
file.copy(vis_files, "Attitude_Results_Outputs", overwrite = TRUE)    
