# Supplementary material for: Development and validation of the OH-KAP survey for use with pastoral and other rural communities in Africa
Source: One Health Outlook. 2026 May 22;8:36. doi: 10.1186/s42522-026-00213-8 (PMC13404092; doi:10.1186/s42522-026-00213-8)
Supplement: Supplementary file 3 — Supplementary Material 3 [file 42522_2026_213_MOESM3_ESM.r]

# ==============================================================================
# PRACTICE SUBSCALE VALIDATION PIPELINE — OH-KAP PROJECT
# ==============================================================================
# Project title: Development and Validation of the OH-KAP Survey for use with Pastoral and Other Rural Communities in Africa
# This script replicates the psychometric validation of the Practice subscale

# Key outputs: 
#   • Empirical EGA plots (full & cleaned)
#   • Bootstrapped stability plots (full & cleaned)
#   • Item replication CSVs
#   • Combined panel figure (network + stability)
#
# Notes:
# ===================================================
# STEP 1: Load Libraries and Set Working Directory
# ---------------------------------------------------
# EGAnet provides UVA, EGA, bootEGA, itemStability, net.loads
# psych provides supporting utilities.
# Set working directory where input/output files are located.
# ===================================================
library(EGAnet)
library(psych)
library(EGAnet)   # reloaded for clarity (redundant but harmless)
library(cowplot)
library(ggplot2)
# Update path as needed for your environment
setwd("put your working directory link here")

# Load practice subscale data (rows = participants, columns = items)
practice_data <- read.csv("practice_items_validation.csv")


# ===================================================
# STEP 2: Detect Redundant Items with UVA
# ---------------------------------------------------
# UVA identifies highly redundant (overlapping) items based on network analysis.
# It flags redundant pairs and indicates which to keep/remove.
# The reduced dataset (after redundancy removal) is used for EGA.
# ===================================================
uva_res <- UVA(data = practice_data)

# Inspect redundant item pairs and decisions
uva_res$redundant.pairs    # Shows item pairs flagged as redundant
uva_res$keep_remove        # Shows which item in each pair was kept vs removed

# Extract reduced dataset for downstream analysis
reduced_data <- uva_res$reduced


# ===================================================
# STEP 3: Empirical EGA (FULL MODEL)
# ---------------------------------------------------
# Perform Exploratory Graph Analysis (EGA) on UVA-reduced items.
# This estimates item clusters (dimensions) and network structure.
# Saves a high-resolution PNG of the EGA network.
# ===================================================
ega_empirical <- EGA(reduced_data)

png("EGA_empirical_full.png", width = 1500, height = 1000, res = 200)
plot(ega_empirical)  # EGA plot: nodes = items; edges = partial correlations
dev.off()


# ===================================================
# STEP 4: Bootstrap EGA (FULL MODEL)
# ---------------------------------------------------
# Bootstrapping evaluates stability of the network solution.
# Here, 500 bootstrap samples with fixed seed for reproducibility.
# Summary includes frequency of dimension counts and community assignment.
# ===================================================
boot_res <- bootEGA(reduced_data, iter = 500, seed = 123)

# Review bootstrap results in console
summary(boot_res)


# ===================================================
# STEP 5: Item Stability (FULL MODEL)
# ---------------------------------------------------
# Assess how consistently each item replicates into the same dimension
# across bootstrap samples. Produces a ggplot figure and CSV.
# ===================================================
stab_plot_full <- itemStability(boot_res)

# Save item stability plot
png("Item_Stability_full.png", width = 1800, height = 1200, res = 200)
print(stab_plot_full$plot)  # 'print()' ensures ggplot renders in non-interactive devices
dev.off()

# Save item stability values for transparency
write.csv(stab_plot_full$item.stability, "ItemReplication_full.csv")


# ===================================================
# STEP 6: Clean Data by Removing Low-Stability Items
# ---------------------------------------------------
# Drop items with low replication (< 0.5), as pre-identified.
# In this case: p_amr_8 and p_fs_11.
# ===================================================
cleaned_data <- reduced_data[, !colnames(reduced_data) %in% c("p_amr_8", "p_fs_11")]


# ===================================================
# STEP 7: Empirical EGA (CLEANED MODEL)
# ---------------------------------------------------
# Re-run EGA after removing low-stability items.
# Saves updated EGA network figure.
# Also exports standardized network loadings (for tables/reporting).
# ===================================================
ega_clean <- EGA(cleaned_data)

png("EGA_empirical_cleaned.png", width = 1500, height = 1000, res = 200)
plot(ega_clean)  # Note: no need for print() here
dev.off()

# Export standardized network loadings (items x communities)
net_loads <- net.loads(ega_clean)$std
write.csv(net_loads, "network_loadings.csv")


# ===================================================
# STEP 8: Bootstrap EGA (CLEANED MODEL)
# ---------------------------------------------------
# Repeat bootstrapping for the cleaned model to confirm stability.
# ===================================================
boot_clean <- bootEGA(cleaned_data, iter = 500, seed = 123)
summary(boot_clean)  # Inspect bootstrap summary


# ===================================================
# STEP 9: Item Stability (CLEANED MODEL)
# ---------------------------------------------------
# Compute item stability for the cleaned model.
# Saves stability figure.
# ===================================================
stab_plot_clean <- itemStability(boot_clean)

png("Item_Stability_cleaned.png", width = 1800, height = 1200, res = 200)
print(stab_plot_clean$plot)
dev.off()


# ===================================================
# STEP 10: Combined Visualization (Optional Panel Figure)
# ---------------------------------------------------
# Combine cleaned EGA network (A) and cleaned item stability plot (B)
# into one figure using cowplot for publication-ready panel figure.
# ===================================================


# Create EGA network plot (cleaned model) as ggplot object
ega_plot <- plot(ega_clean)

# Create item stability plot as ggplot object
stab_plot_clean <- itemStability(boot_clean)
stability_plot <- stab_plot_clean$plot

# Combine plots side by side with labels
combined_plot <- plot_grid(
  ega_plot, stability_plot,
  labels = c("A", "B"),
  ncol = 2,
  align = "h",
  rel_widths = c(1, 1)
)

# Save combined panel figure
ggsave("Practice_EGA_Figure.png", combined_plot, width = 14, height = 7, dpi = 300)
